# Supplementary material for: Phase 1 double-blind randomized safety trial of the Janus kinase inhibitor tofacitinib in systemic lupus erythematosus
Source: Nat Commun. 2021 Jun 7;12:3391. doi: 10.1038/s41467-021-23361-z (PMC8185103; doi:10.1038/s41467-021-23361-z)
Supplement: Supplementary file 4 — Source Data [file 41467_2021_23361_MOESM4_ESM.xlsx]

## Sheet: Table 2
Obs	JAK_NUMBER	TREATMENT	STAT4	AE_MEDRA_1	AE_Organ_Class	AE_DESCRIPTION	AE_CTCAE_DESCRIPTN	AE_START_DATE	AE_STOP_DATE	AE_SEVERITY	AE_DRUG_RELATE	AE_ACTION	AE_MED1	AE_OUTCOME	AE_EXPECTED	AE_UNANTICIPATED_PROB	AE_ACTION_DISCONTINUE	SAE
1	JAK00005	Placebo	Positive	8	General disorders	Non-cardiac chest pain	Non-cardiac chest pain	05/25/2017	05/29/2017	1	2	6		0	0	0	0	0
2	JAK00005	Placebo	Positive	26	Vascular disorders	Hypertension	Hypertension	06/16/2017	07/12/2017	3	2	6		0	0	0	0	0
3	JAK00005	Placebo	Positive	6	Eye disorders	Blurred vision	Blurred vision	06/05/2017	06/15/2017	1	2	6		0	0	0	0	0
4	JAK00029	Tofacitinib	Positive	13	Investigations	Alanine aminotransferase increased	Alanine aminotransferase increased	08/28/2017	09/11/2017	1	4	6		0	1	0	0	0
5	JAK00015	Tofacitinib	Positive	11	Infections and infestations	Infection and infestation other  mild pharyngitis/URI	Infection and infestation other  mild pharyngitis/URI	12/23/2016	12/30/2016	1	4	1	Naproxen	0	1	0	0	0
6	JAK00015	Tofacitinib	Positive	11	Infections and infestations	Infection and infestation other  mild pharyngitis/URI	Infection and infestation other  mild pharyngitis/URI	02/01/2017	02/15/2017	1	4	6		0	1	0	0	0
7	JAK00015	Tofacitinib	Positive	15	Musculoskeletal and connective tissue disorders	Arthralgia	Arthralgia	03/03/2017	04/15/2017	1	2	1	Flexeril and Naproxen	0	0	0	0	0
8	JAK00015	Tofacitinib	Positive	11	Infections and infestations	Infection and infestation other  mild pharyngitis/URI	Infection and infestation other  mild pharyngitis/URI	02/22/2017	02/28/2017	1	4	6		0	1	0	0	0
9	JAK00009	Placebo	Negative	7	Gastrointestinal disorders	Gingival pain	Gingival pain	03/05/2017	03/18/2017	1	2	6		0	0	0	0	0
10	JAK00009	Placebo	Negative	11	Infections and infestations	Gum infection	Gum infection	03/05/2017	03/08/2017	1	2	6		0	0	0	0	0
11	JAK00009	Placebo	Negative	17	Nervous system disorders	Dizziness	Dizziness	03/03/2017	03/15/2017	1	3	6		0	1	0	0	0
12	JAK00009	Placebo	Negative	17	Nervous system disorders	Dizziness	Dizziness	04/03/2017	04/11/2017	1	3	6		0	1	0	0	0
13	JAK00009	Placebo	Negative	17	Nervous system disorders	Dizziness	Dizziness	04/15/2017	04/25/2017	1	3	6	meclizine 12.5mg PRN	0	1	0	0	0
14	JAK00013	Tofacitinib	Negative	11	Infections and infestations	Infections and infestations, other sinusitis	Infections and infestations, other sinusitis	12/14/2016	12/19/2016	1	3	0		0	1	0	0	0
15	JAK00013	Tofacitinib	Negative	7	Gastrointestinal disorders	Diarrhea	Diarrhea	01/20/2017	01/22/2017	1	3	0		0	1	0	0	0
16	JAK00010	Tofacitinib	Negative	7	Gastrointestinal disorders	Gastrointestinal disorder other  loose stool	Gastrointestinal disorder other  loose stool	11/17/2016	11/25/2016	1	3	0		0	1	0	0	0
17	JAK00010	Tofacitinib	Negative	20	Renal and urinary disorders	Creatinine increased	Creatinine increased	02/09/2017	03/09/2017	1	2	6		0	0	0	0	0
18	JAK00022	Placebo	Positive	15	Musculoskeletal and connective tissue disorders	Back pain	Back pain	02/16/2017	02/26/2017	1	2	1	Flexeril, Robaxin	0	0	0	0	0
19	JAK00022	Placebo	Positive	17	Nervous system disorders	Headache	Headache	03/20/2017	04/03/2017	1	2	1	pseudophedrine, ibuprofen, nasal rinse kit	0	1	0	0	0
20	JAK00022	Placebo	Positive	6	Eye disorders	Conjunctivitis	Conjunctivitis	04/04/2017	04/06/2017	2	3	1	ofloxacin 0.3%	0	1	0	0	0
21	JAK00022	Placebo	Positive	7	Gastrointestinal disorders	Gastrointestinal disorders  other, parotid swelling secondary to mucus plug	Gastrointestinal disorders  other, parotid swelling secondary to mucus plug	04/03/2017	04/12/2017	2	1	6		0	0	0	0	0
22	JAK00034	Tofacitinib	Negative	8	General disorders	Localized edema	Localized edema	10/10/2017	11/27/2017	1	2	1	NSAIDS PRN	0	1	0	0	0
23	JAK00026	Tofacitinib	Positive	11	Infections and infestations	Infection and infestation other  mild pharyngitis/URI	Infection and infestation other  mild pharyngitis/URI	04/04/2017	04/25/2017	1	4	1	Tylenol, OTC cough syrup	0	1	0	0	0
24	JAK00026	Tofacitinib	Positive	17	Nervous system disorders	Headache	Headache	04/25/2017	05/09/2017	1	3	1	Ultram	0	1	0	0	0
25	JAK00026	Tofacitinib	Positive	11	Infections and infestations	Infections and infestations, other  BK Viuria	Infections and infestations, other  BK Viuria	05/02/2017	08/28/2017	1	4	6		0	1	0	0	0
26	JAK00026	Tofacitinib	Positive	8	General disorders	Non-cardiac chest pain	Non-cardiac chest pain	05/15/2017	06/15/2017	1	2	1	Ultram and Gabapentin	0	0	0	0	0
27	JAK00026	Tofacitinib	Positive	7	Gastrointestinal disorders	Gastroesophageal reflux	Gastroesophageal reflux	05/15/2017	06/15/2017	2	2	1	Sucralfate and Pantoprazole	0	0	0	0	0
28	JAK00033	Tofacitinib	Positive	11	Infections and infestations	Lip infection	Lip infection	09/08/2017	10/13/2017	2	3	1	Valacyclovir	0	1	0	0	0
29	JAK00033	Tofacitinib	Positive	11	Infections and infestations	Upper respiratory infection	Upper respiratory infection	10/12/2017	11/29/2017	2	3	1	oral antibiotics, tessalon, robitussin	0	1	0	0	0
30	JAK00002	Tofacitinib	Negative	7	Gastrointestinal disorders	Vomiting	Vomiting	01/29/2017	01/29/2017	1	1	0		0	1	0	0	0
31	JAK00017	Tofacitinib	Positive	11	Infections and infestations	Infections and infestations, other  BK Viuria	Infections and infestations, other  BK Viuria	02/28/2017	03/28/2017	1	4	6		0	1	0	0	0
32	JAK00017	Tofacitinib	Positive	11	Infections and infestations	Infection and infestation other  mild pharyngitis/URI	Infection and infestation other  mild pharyngitis/URI	03/15/2017	03/21/2017	1	4	6		0	1	0	0	0
33	JAK00017	Tofacitinib	Positive	6	Eye disorders	Eye disorders other  Subconjunctival hemorrhage	Eye disorders other  Subconjunctival hemorrhage	04/03/2017	04/15/2017	1	2	6		0	0	0	0	0
34	JAK00014	Placebo	Positive	13	Investigations	AST increased	AST increased	01/31/2017	02/21/2017	1	4	6		0	1	0	0	0
35	JAK00001	Placebo	Negative	17	Nervous system disorders	Headache	Headache	08/13/2016	08/14/2016	1	4	0		0	1	0	0	0
36	JAK00001	Placebo	Negative	7	Gastrointestinal disorders	Nausea	Nausea	08/13/2016	08/15/2016	1	4	0		0	1	0	0	0
37	JAK00001	Placebo	Negative	6	Eye disorders	Eye disorder other  red sclera	Eye disorder other  red sclera	08/15/2016	08/16/2016	1	1	1	Visine drops	0	0	0	0	0
38	JAK00001	Placebo	Negative	17	Nervous system disorders	Headache	Headache	08/31/2016	09/10/2016	1	4	1	Naprosyn	0	1	0	0	0
39	JAK00001	Placebo	Negative	7	Gastrointestinal disorders	Abdominal pain	Abdominal pain	08/26/2016	09/03/2016	1	4	6		0	1	0	0	0
40	JAK00001	Placebo	Negative	11	Infections and infestations	Upper respiratory infection	Upper respiratory infection	08/26/2016	08/30/2016	1	4	6		0	1	0	0	0
41	JAK00001	Placebo	Negative	6	Eye disorders	Eye disorder other  red sclera	Eye disorder other - red sclera	11/04/2016	11/07/2016	1	1	6		0	0	0	0	0
42	JAK00006	Placebo	Negative	11	Infections and infestations	Infections and infestations, other  rhinitis infective	Infections and infestations, other  rhinitis infective	01/04/2017	01/07/2017	1	1	1	Nyquil	0	1	0	0	0
43	JAK00018	Tofacitinib	Positive	11	Infections and infestations	Skin infection	Skin infection	03/02/2017	03/25/2017	1	3	6	Topical antibiotic cream	0	0	0	0	0
44	JAK00018	Tofacitinib	Positive	7	Gastrointestinal disorders	Gingival pain	Gingival pain	03/05/2017	04/06/2017	1	2	6		0	0	0	0	0
45	JAK00018	Tofacitinib	Positive	17	Nervous system disorders	Lip paresthesia	Lip paresthesia	03/05/2017	03/24/2017	1	2	6		0	0	0	0	0
46	JAK00018	Tofacitinib	Positive	11	Infections and infestations	Infections and infestations - Skin infection, lower lip sore	Infections and infestations - Skin infection, lower lip sore	04/06/2017	04/13/2017	1	3	1	Topical neosporin cream	0	0	0	0	0
47	JAK00018	Tofacitinib	Positive	11	Infections and infestations	Infections and infestations, other  BK Viuria	Infections and infestations, other  BK Viuria	05/23/2017	10/19/2017	1	4	6		0	1	0	0	0
48	JAK00008	Tofacitinib	Negative	11	Infections and infestations	Infection and infestation other  mild URI	Infection and infestation other  mild URI	11/27/2016	11/28/2016	1	4	0		0	1	0	0	0
49	JAK00008	Tofacitinib	Negative	11	Infections and infestations	Infections and infestations, other  BK Viuria	Infections and infestations, other  BK Viuria	12/08/2016	08/03/2017	1	4	6		0	1	0	0	0
50	JAK00008	Tofacitinib	Negative	11	Infections and infestations	Infection and Infestation other- mild UTI	Infection and Infestation other- mild UTI	12/25/2016	12/28/2016	1	4	0		0	1	0	0	0
51	JAK00020	Tofacitinib	Negative	23	Skin and subcutaneous tissue disorders	Skin and subcutaneous tissue disorders  Other, poison ivy papular rash	Skin and subcutaneous tissue disorders  Other, poison ivy papular rash	05/28/2017	06/14/2017	2	1	1	triamcinolone cream	0	0	0	0	0
52	JAK00020	Tofacitinib	Negative	11	Infections and infestations	Infections and infestations - Other, BK Viruria	Infections and infestations - Other, BK Viruria	06/14/2017	07/12/2017	1	5	6		0	1	0	0	0
53	JAK00020	Tofacitinib	Negative	17	Nervous system disorders	Headache	Headache	06/17/2017	06/17/2017	2	3	6		0	1	0	0	0
54	JAK00021	Tofacitinib	Negative	2	Cardiac disorders	Palpitations	Palpitations	04/29/2017	05/05/2017	1	2	6		0	0	0	0	0
55	JAK00021	Tofacitinib	Negative	17	Nervous system disorders	Headache	Headache	05/12/2017	05/12/2017	1	3	1	Tylenol	0	1	0	0	0
56	JAK00025	Tofacitinib	Negative	11	Infections and infestations	Upper respiratory infection	Upper respiratory infection	04/06/2017	04/25/2017	2	4	1	Augmentin BID, Tylenol PRN, Sudafed PRN	0	1	0	0	0
57	JAK00025	Tofacitinib	Negative	7	Gastrointestinal disorders	Diarrhea	Diarrhea	04/14/2017	04/25/2017	2	2	6		0	0	0	0	0
58	JAK00023	Placebo	Positive	22	Respiratory thoracic and mediastinal disorders	Allergic Rhinitis	Allergic Rhinitis	04/20/2017	04/27/2017	2	2	1	Prednisone, Zyrtec-D	0	0	0	0	0
59	JAK00023	Placebo	Positive	17	Nervous system disorders	Headache	Headache	04/30/2017	04/30/2017	1	2	1	Advil	0	1	0	0	0
60	JAK00012	Placebo	Negative	15	Musculoskeletal and connective tissue disorders	Pain in extremity	Pain in extremity	12/10/2016	01/25/2017	1	2	1	Tramadol	0	0	0	0	0
61	JAK00012	Placebo	Negative	7	Gastrointestinal disorders	Gingival pain	Gingival pain	01/21/2017	02/01/2017	1	2	6		0	0	0	0	0
62	JAK00007	Tofacitinib	Positive	14	Metabolism and nutrition disorders	Hypertriglyceridemia	Hypertriglyceridemia	01/03/2017	03/30/2017	2	4	6		0	1	0	0	0
63	JAK00007	Tofacitinib	Positive	13	Investigations	Cholesterol High	Cholesterol High	01/03/2017	01/31/2017	2	4	6		0	1	0	0	0
64	JAK00007	Tofacitinib	Positive	11	Infections and infestations	Pharyngitis/URI	Pharyngitis/URI	01/22/2017	02/03/2017	1	4	6		0	1	0	0	0
65	JAK00028	Tofacitinib	Negative	11	Infections and infestations	Urinary tract infection	Urinary tract infection	08/07/2017	08/14/2017	2	3	1	ciprofloxacin tablets	0	1	0	0	0
66	JAK00028	Tofacitinib	Negative	11	Infections and infestations	Urinary tract infection	Urinary tract infection	09/05/2017	09/12/2017	2	3	1	nitrofurantoin capsules	0	1	0	0	0
67	JAK00027	Tofacitinib	Negative	13	Investigations	Aspartate aminotransferase increased	Aspartate aminotransferase increased	07/13/2017	07/27/2017	1	4	6		0	1	0	0
68	JAK00024	Tofacitinib	Positive	17	Nervous system disorders	Headache	Headache	06/19/2017	08/07/2017	1	3	6		0	1	0	0	0
69	JAK00031	Placebo	Positive	11	Infections and infestations	Infection and infestation other  mild pharyngitis/URI	Infection and infestation other  mild pharyngitis/URI	09/13/2017	09/18/2017	1	4	1	DayQuil and Vicks Sinex Spray PRN	0	1	0	0	0
70	JAK00031	Placebo	Positive	13	Investigations	Alanine aminotransferase increased	Alanine aminotransferase increased	11/30/2017	01/08/2018	1	2	6		0	0	0	0	0
71	JAK00031	Placebo	Positive	13	Investigations	Aspartate aminotransferase increased	Aspartate aminotransferase increased	11/30/2017	01/08/2018	3	2	6		0	0	0	0	0

## Sheet: Figure1 a and b
	Tofacitinib treatment
	Day 0	Day 14	Day 56	Day 84
Jak17	3.951	4.266	4.906	5.589
Jak19	3.953	3.317	2.905	5.962
Jak26	5.559	4.938	5.13	6.931
Jak33	5.445	4.371	3.943	5.53
Jak15	5.165	4.695	4.141	4.989
Jak18	5.268	3.657		4.215
Jak7	6.375	5.497	5.739	5.165
Jak29	2.556	1.794	2.971	2.858
Jak11	5.88	4.66	5.79	5.52
Jak24	4.92	3.74	4.07	4.3
Jak10	4.65	3.9	4.26	4.4
Jak25	4.35	4.39		6.29
Jak27	2.55	2.93	3.13	2.85
Jak28	4.75	3.44	4.9	5.55
Jak2	5.13	4.67	4.44	4.29
Jak20	6.33	1.66	4.31	3.79
Jak8	8.27	4.27	3.48	4.75
Jak34	4.16	3.96	4.84	3.71
Jak13	6.53	6.12	5.43	6.38
Jak21	4.52	3.24	2.55	6.36
	Placebo
	Day 0	Day 14	Day 56	Day 84
Jak 23	7.3	4.89	5.6	5.63
Jak 31	6.95	5.04	4.29	3.88
Jak 14	5.11	4.39	3.24	3.45
Jak 22	2.21	1.86	1.62	1.94
Jak 5	5.08	4.8	3.72	5.19
Jak 6	5.8	5.47	5.34	4.08
Jak 1	6.81	5.75	6.19	6.7
Jak 12	4.29	4.74	4.87	4.6
Jak 32	3.73	4.35	3.23	3.78
Jak 9	4.63	4.93	4.33	5.04

## Sheet: Figure 1 c
Old ID	ID	Order	CIITA	CXCL9	CXCL10	DDX60	EPSTI1	FCGR1A	GBP1	HERC5	HERC6	IFI6	IFI27	IFI30	IFI44	IFI44L	IFIT1	IFIT2	IFIT3	IFIT5	IRF1	IRF7	ISG15	LAMP3	LY6E	MX1	OAS1	OAS2	OAS3	OASL	PLSCR1	RSAD2	RTP4	SAMD9	SERPING1	SIGLEC1	SOCS1	SPATS2L	USP18
Mean(56-vs-1, Tofacitinib)	Tofacitinib Day 56 vs Day 1	1	0.134153	0.168022	0.354626	-0.0898398	0.00445212	0.732674	0.177291	-0.141786	-0.0656109	-0.224424	-0.457623	0.0222628	-0.286627	-0.334546	-0.241998	-0.127106	-0.0832373	-0.0279604	0.0111741	-0.150653	-0.242577	-0.0523258	-0.142937	-0.204854	-0.12139	-0.131172	-0.24032	-0.197299	0.00437167	-0.21462	-0.0505328	0.0623912	0.0142262	-0.554037	-0.13564	-0.124251	-0.294015
Mean(56-vs-1, Placebo)	Placebo Day 56 vs Day 1	2	-0.0203595	1.04097	0.531726	0.35525	0.397449	0.591506	0.486062	0.396013	0.259706	0.447473	-0.0941978	0.147313	0.493482	0.558688	0.457572	0.335414	0.47005	0.385528	0.186946	0.296695	0.520646	0.154965	0.382196	0.344244	0.346813	0.337446	0.310763	0.331935	0.409858	0.465606	0.404321	0.254172	0.5463	0.334617	0.363616	0.428411	0.241076
Mean(84-vs-1, Tofacitinib)	Tofacitinib Day 84 vs Day 1	3	-0.104121	0.282583	0.839768	-0.0059607	0.135848	0.377233	0.289325	0.0224992	-0.0631817	0.144131	0.62896	0.0951364	0.00934506	0.107602	0.219957	0.034023	0.174145	0.0735822	0.0520328	-0.0655255	0.188109	-0.0524054	-0.012143	-0.0262356	0.030061	-0.101028	-0.00200031	0.0792467	0.0469305	0.0180489	0.0882517	0.202136	0.386377	-0.0233495	0.00264262	-0.0209142	-0.131406
Mean(84-vs-1, Placebo)	Placebo Day 84 vs Day 1	4	-0.0421586	0.504894	0.727465	0.237102	0.318001	0.301478	0.292214	0.375498	0.197021	0.418068	0.115506	0.143304	0.411731	0.449675	0.456565	0.340525	0.436562	0.323389	0.172886	0.280633	0.447821	0.157343	0.255946	0.301915	0.237031	0.279094	0.272312	0.281388	0.347264	0.388647	0.336647	0.237708	0.348171	0.255052	0.397267	0.340659	0.230319

## Sheet: Supp fig 5a
	Tofacitinib																				Placebo
D1	165	231	129	188	130	188	180	137	108	175	219	199	149	207	151	166	174	170	156	187	139	170	163	156	150	119	121	153	123	190
D56	163	309	129	210	127	222	185	166	124	209	219	189	154	256	166	170	181	161	150	207	148	149	188	133	154	123	109	154	126	188
D84	155	237	121	197	139	188	198	139	112	204	195	212	142	185	148	159	180	138	161	202	152	164	207	140	158	107	104	146	134	184

## Sheet: Supp. Figu 5b
	Tofacitinib																				Placebo
D1	165	231	129	188	130	188	180	137	108	175	219	199	149	207	151	166	174	170	156	187	139	170	163	156	150	119	121	153	123	190
D56	163	309	129	210	127	222	185	166	124	209	219	189	154	256	166	170	181	161	150	207	148	149	188	133	154	123	109	154	126	188
D84	155	237	121	197	139	188	198	139	112	204	195	212	142	185	148	159	180	138	161	202	152	164	207	140	158	107	104	146	134	184

## Sheet: Supp Fig 4c
	Tofacitinib																				Placebo
D1	83	164	71	111	44	117	88	78	54	108	158	83	72	100	91	99	79	61	84	99	54	104	103	105	58	67	69	70	58	114
D56	79	0	66	126	37	134	100	107	62	123	149	73	76	150	94	98	71	64	73	108	49	86	125	79	60	78	59	79	58	117
D84	70	137	69	114	51	121	107	73	57	134	137	91	80	103	87	96	76	50	85	118	57	96	129	85	65	61	59	74	67	109

## Sheet: Supp Fig 4d
	Tofacitinib																				Placebo
D1	93	150	84	93	68	116	98	129	97	136	99	65	107	220	55	97	99	226	47	95	51	82	81	61	59	95	97	150	49	73
D56	78	547	97	85	51	137	76	89	112	175	119	53	104	140	69	62	48	150	55	69	185	74	99	66	53	62	85	127	48	46
D84	136	353	55	111	39	113	78	159	131	107	83	76	83	144	70	68	91	97	77	69	81	83	199	102	58	77	80	124	54	49

## Sheet: Supp Fig 4 e
		Tofacitinib																				Placebo
Day 1		0.893211	0.806107	0.759472	0.844188	1.07655	0.828253	0.838843	0.99087	0.899036	0.76167	1.07034	0.961752	0.929501	0.890087	0.97719	1.33304	1.00557	1.00663	0.875488		1.14244	0.795347	0.684362	0.662992	1.14379	0.856198	0.652443	1.05114	1.10035	1.02293
Day 56		0.990085	1.10481	0.905957	1.01307	1.22471	0.979154	0.973209	0.9955	0.881818	0.706753	0.961364	1.04585	1.11313	1.07636	0.977243	1.37235	1.02029	1.04131	1.29544		0.902213	1.01586	0.753813	0.793215	1.19803	0.79	0.732784	1.08744	0.994816	0.941926

## Sheet:  Figure 4 a
		Tofacitinib STAT4-										Placebo STAT4-										Tofacitinib STAT4+										Placebo STAT4+
Day 1		6.7	5.9	10.4	9.4	9	7.4	8.3	8.6	9.9	6.8	7.4	7.9	5.7	6.4	8.1						7.8	5.7	7.8	6.7	8.2	9.5	6.2	6.8	7.6	7.4	8.8	5.2	5.4	8.2	6.9
Day 56		6.6	5.1	9.6	8.6	8.1	6.8	9.3	8.1	10.2	6.6	7.6	8.1	6.3	6.7	7.3						9	5.2	8	7	7.7	8.3	6.1	6.5	7	6.8	8.4	5.1	5.7	8.9	6.9
Day 84		6.8	5.4	10	8.4	9.2	7	9.5	8.2	9.3	6.9	7.7	9.2	5.6	7	7.3						8.8	5.3	8.2	6.5	7	7.5	6.3	8.4	6.8	7.8	8.1	5.3	5.8	7.5	7

## Sheet: Fig 4 b
		Tofacitinib STAT4-										Placebo STAT4-										Tofacitinib STAT4+										Placebo STAT4+
Day 1		2.7	3.2	12.2	8.5	9.7	6.8	8.6	6.8	7.5	8	6.4	7.8	6.5	6.5	7.7						6.9	4.8	7.6	7.4	6.6	9.6	6.7	6.7	7.8	10.5	10.5	5.1	5.8	8.1	6.6
Day 56		6.5	5.2	10.9	8.7	9.7	6.5	8.6	6.7	10.2	6.4	7	8	7.6	6	7.8						8.3	5.5	4	6.5	7.1	9.6	7.1	4.9	8.8	8.6	9.7	4.8	4.9	8.4	6.1
Day 84		7.4	4.7	11	7.5	8.8	6.6	7.3	6.2	10.9	6.9	6.5	8.1	4.4	6.9	8.1						9	4.8	2.9	6.9	6.2	9.1	6.8	4.4	7.9	2.5	10.3	4.9	5.5	7.9	6.4

[truncated: 10 more sheets: Figure 4c, Fig 3b, Fig 2a, Fig2c, Fig2b, Fig2d, SuppFig3, Supp Fig2, Table 3 and Supp table 1, Table 4 and Supp table 2]
